# Supplementary material for: Gene Panel Testing for Breast Cancer Reveals Differential Effect of Prior BRCA1/2 Probability
Source: Cancers (Basel). 2021 Aug 18;13(16):4154. doi: 10.3390/cancers13164154 (PMC8394249; doi:10.3390/cancers13164154)
Supplement: Supplementary file 1 [file cancers-13-04154-s001.zip]

Archive with 1 entries (1 files):
- cancers-1334905-supplementary.pdf
